# Supplementary material for: Gut Microbiota-Derived l-Histidine/Imidazole Propionate Axis Fights against the Radiation-Induced Cardiopulmonary Injury
Source: Int J Mol Sci. 2021 Oct 23;22(21):11436. doi: 10.3390/ijms222111436 (PMC8584084; doi:10.3390/ijms222111436)
Supplement: Supplementary file 1 [file ijms-22-11436-s001.zip]

Archive with 1 entries (1 files):
- ijms-1401947-supplementary.pdf
